# Supplementary material for: Optimizing road safety: integrated analysis of motorized vehicle using lattice ordered complex linear diophantine fuzzy soft set
Source: PeerJ Comput Sci. 2024 Jul 23;10:e2165. doi: 10.7717/peerj-cs.2165 (PMC11323125; doi:10.7717/peerj-cs.2165)
Supplement: Supplemental Information 2 — The raw data calculations of the model. This supports data shown in the article in the fifth section. Represents matrices M, I, D, S(M), S(I) and S(D). Also, the final computation has shown the final results in the form of a total score matrix. It can help readers to understand and reproduce the model. [file peerj-cs-10-2165-s002.xlsx]

## Sheet: Sheet1
CALCULATION :-
Matrix M =	0.6	0.7	0.3	0.2	0.7	0.7	0.3	0.3		0.7	0.8	0.2	0.2	0.7	0.8	0.3	0.2		0.8	0.9	0.2	0.1	0.8	0.8	0.1	0.1
	0.8	0.7	0.2	0.2	0.7	0.8	0.3	0.2		0.8	0.8	0.1	0.2	0.8	0.8	0.1	0.2		0.9	0.9	0.1	0.1	0.9	0.8	0.1	0.1
	0.6	0.9	0.2	0.1	0.7	0.8	0.3	0.1		0.8	0.9	0.1	0.1	0.8	0.9	0.2	0.1		0.9	0.9	0.1	0.1	0.8	0.9	0.2	0.1
	0.7	0.6	0.3	0.3	0.7	0.8	0.3	0.2		0.8	0.7	0.1	0.3	0.8	0.8	0.2	0.2		0.9	0.8	0.1	0.2	0.8	0.8	0.2	0.2
Matrix I =	0.5	0.6	0.4	0.3	0.6	0.6	0.4	0.4		0.6	0.7	0.3	0.3	0.6	0.7	0.4	0.3		0.7	0.8	0.3	0.2	0.7	0.7	0.2	0.2
	0.7	0.6	0.3	0.3	0.6	0.7	0.4	0.3		0.8	0.7	0.2	0.2	0.7	0.7	0.2	0.3		0.8	0.8	0.2	0.1	0.9	0.8	0.1	0.1
	0.7	0.8	0.3	0.2	0.6	0.7	0.4	0.2		0.8	0.8	0.2	0.2	0.7	0.8	0.3	0.2		0.9	0.9	0.1	0.1	0.8	0.8	0.2	0.2
	0.6	0.5	0.4	0.4	0.6	0.8	0.4	0.2		0.7	0.6	0.2	0.4	0.7	0.8	0.3	0.2		0.9	0.7	0.1	0.3	0.8	0.9	0.2	0.1
Matrix D=	0.8	0.6	0.2	0.4	0.6	0.5	0.4	0.4		0.8	0.6	0.2	0.4	0.6	0.6	0.4	0.4		0.8	0.7	0.2	0.3	0.6	0.6	0.3	0.3
	0.6	0.5	0.3	0.4	0.6	0.6	0.3	0.4		0.7	0.6	0.3	0.3	0.6	0.6	0.3	0.4		0.9	0.7	0.1	0.3	0.8	0.7	0.2	0.2
	0.6	0.7	0.4	0.3	0.5	0.6	0.4	0.3		0.7	0.7	0.3	0.3	0.6	0.7	0.4	0.3		0.8	0.8	0.2	0.2	0.7	0.7	0.3	0.3
	0.8	0.7	0.2	0.3	0.5	0.7	0.4	0.3		0.8	0.7	0.2	0.3	0.6	0.7	0.4	0.3		0.9	0.8	0.1	0.2	0.7	0.8	0.3	0.2
	0.4	0.525	0.7			0.2	0.325	0.5			0.275	0.3	0.4
Matrix S(M) =	0.525	0.65	0.775		Matrix S(I) =	0.325	0.5	0.7		Matrix S(D) =	0.225	0.3	0.575
	0.575	0.725	0.75			0.425	0.55	0.7			0.25	0.35	0.5
	0.425	0.575	0.65			0.275	0.425	0.65			0.375	0.4	0.6
	0.2	0.2	0.2					0.075	0.1	0.2			0.375
Matrix (M-I) =	0.2	0.15	0.075		Matrix D-(M-I)=Matrix U(M,I,D) =			0.025	0.15	0.5		Total Matrix =	0.675
	0.15	0.175	0.05					0.1	0.175	0.45			0.725
	0.15	0.15	0					0.225	0.25	0.6			1.075
